# Supplementary material for: Mycobacterium tuberculosis Is a Natural Ornithine Aminotransferase (rocD) Mutant and Depends on Rv2323c for Growth on Arginine
Source: PLoS One. 2015 Sep 14;10(9):e0136914. doi: 10.1371/journal.pone.0136914 (PMC4569260; doi:10.1371/journal.pone.0136914)
Supplement: S1 Table — Bacteria were cultured in minimal medium with glucose and glycerol as carbon sources and with either arginine or ammonium chloride as sole nitrogen source to an optical density of OD600 = 0.8. RNA was prepared, transcribed into cDNA, labelled, and subjected to microarray analysis. Fold change (FC) was calculated by comparing the signal intensities obtained from bacteria cultured in the presence of arginine with bacteria cultured in the presence of ammonium chloride. The latter was used as a reference. Depicted are all genes with an absolute fold change (absFC) > 2 and a corrected p-value (adj.P.Val) < 0.05. (XLSX) [file pone.0136914.s002.xlsx]

## Sheet: S1 Table
S1 Table. Whole genome expression profiling of Mtb grown in presence of arginine. Signal intensities during growth in minimal medium with arginine as sole nitrogen source were compared to ammonium chloride conditions. An absolute fold change (absFC) > 2 and an adjusted p-value (adj.P.Val) cutt-off < 0.05 was used to determine genes that were significantly regulated. Genes are ordered by fold chan…
gene name		log2FC	absFC	adj.P.Val	regulation	gene description (Cole et al., 1998)
Rv2320c	rocE	6.52881	92.3353	0.000102516	up	PROBABLE CATIONIC AMINO ACID TRANSPORT INTEGRAL MEMBRANE PROTEIN ROCE	adjusted p-value < 0.01
Rv2323c		6.14137	70.5887	6.10831e-05	up	hypothetical protein
Rv2321c	rocD2	5.91728	60.4338	0.000306049	up	PROBABLE ORNITHINE AMINOTRANSFERASE (C-terminus part) ROCD2 (ORNITHINE--OXO-ACID AMINOTRANSFERASE)
Rv2322c	rocD1	5.76495	54.3778	6.55413e-05	up	PROBABLE ORNITHINE AMINOTRANSFERASE (N-terminus part) ROCD1 (ORNITHINE--OXO-ACID AMINOTRANSFERASE)
Rv2319c		5.563	47.2748	0.000216487	up	hypothetical protein
Rv0253	nirD	5.04891	33.1034	0.000343908	up	PROBABLE NITRITE REDUCTASE [NAD(P)H] SMALL SUBUNIT NIRD
Rv0252	nirB	4.42361	21.4605	0.00963786	up	PROBABLE NITRITE REDUCTASE [NAD(P)H] LARGE SUBUNIT [FAD FLAVOPROTEIN] NIRB
Rv1542c	glbN	3.53873	11.6215	0.0480101	up	Probable hemoglobin glbN	adjusted p-value < 0.05
Rv1258c		3.21106	9.26027	0.0387597	up	PROBABLE CONSERVED INTEGRAL MEMBRANE TRANSPORT PROTEIN
Rv0260c		3.03859	8.21689	0.0205024	up	POSIBLE TRANSCRIPTIONAL REGULATORY PROTEIN
Rv1553	frdB	2.95891	7.77535	0.0387597	down	PROBABLE FUMARATE REDUCTASE [IRON-SULFUR SUBUNIT] FRDB (FUMARATE DEHYDROGENASE) (FUMARIC HYDROGENASE)
Rv3862c	whiB6	2.94196	7.68456	0.0480949	up	POSSIBLE TRANSCRIPTIONAL REGULATORY PROTEIN WHIB-LIKE WHIB6
Rv1552	frdA	2.77983	6.86774	0.0436859	down	PROBABLE FUMARATE REDUCTASE [FLAVOPROTEIN SUBUNIT] FRDA (FUMARATE DEHYDROGENASE) (FUMARIC HYDROGENASE)
Rv2666		2.63373	6.20627	0.0118526	up	PROBABLE TRANSPOSASE FOR INSERTION SEQUENCE ELEMENT IS1081 (FRAGMENT)
Rv2324		2.57135	5.94367	0.0169597	up	PROBABLE TRANSCRIPTIONAL REGULATORY PROTEIN (PROBABLY ASNC-FAMILY)
Rv0259c		2.48977	5.61687	0.0246047	up	hypothetical protein
Rv1195	PE13	2.19029	4.56397	0.0411797	up	PE FAMILY PROTEIN
Rv3115		2.13829	4.40241	0.0205024	up	PROBABLE TRANSPOSASE
Rv1047		2.11985	4.34649	0.0169597	up	PROBABLE TRANSPOSASE
Rv1555	frdD	2.09805	4.2813	0.0421861	down	PROBABLE FUMARATE REDUCTASE [MEMBRANE ANCHOR SUBUNIT] FRDD (FUMARATE DEHYDROGENASE) (FUMARIC HYDROGENASE)
Rv0320		2.07487	4.21306	0.0421861	down	POSSIBLE CONSERVED EXPORTED PROTEIN
Rv1196	PPE18	2.03662	4.10284	0.0270865	up	PPE FAMILY PROTEIN
Rv3292		1.9638	3.90087	0.0421861	up	hypothetical protein
Rv2932	ppsB	1.70073	3.25065	0.0480949	up	PHENOLPTHIOCEROL SYNTHESIS TYPE-I POLYKETIDE SYNTHASE PPSB
Rv3426	PPE58	1.65857	3.15704	0.0436859	up	PPE FAMILY PROTEIN
Rv0104		1.60914	3.05069	0.0359243	down	hypothetical protein
Rv2276	cyp121	1.51029	2.84868	0.0246047	up	CYTOCHROME P450 121 CYP121
Rv0362	mgtE	1.42168	2.67897	0.0421861	up	POSSIBLE Mg2+ TRANSPORT TRANSMEMBRANE PROTEIN MGTE
Rv0261c	narK3	1.41139	2.65994	0.0205024	up	PROBABLE INTEGRAL MEMBRANE NITRITE EXTRUSION PROTEIN NARK3 (NITRITE FACILITATOR)
Rv2768c	PPE43	1.40895	2.65544	0.0294727	up	PPE FAMILY PROTEIN
Rv2558		1.38514	2.61197	0.0498777	down	hypothetical protein
Rv3247c	tmk	1.36666	2.57873	0.0421861	up	PROBABLE THYMIDYLATE KINASE TMK (dTMP KINASE) (THYMIDYLIC ACID KINASE) (TMPK)
Rv2934	ppsD	1.34452	2.53945	0.0411797	up	PHENOLPTHIOCEROL SYNTHESIS TYPE-I POLYKETIDE SYNTHASE PPSD
Rv2600		1.33086	2.51553	0.0480949	down	PROBABLE CONSERVED INTEGRAL MEMBRANE PROTEIN
Rv0973c	accA2	1.32156	2.49936	0.0421861	down	PROBABLE ACETYL-/PROPIONYL-COENZYME A CARBOXYLASE ALPHA CHAIN (ALPHA SUBUNIT) ACCA2: BIOTIN CARBOXYLASE + BIOTIN CARBOXYL CARRIER PROTEIN (BCCP)
Rv1651c	PE_PGRS30	1.28088	2.42988	0.0480949	down	PE-PGRS FAMILY PROTEIN
Rv3823c	mmpL8	1.17294	2.2547	0.0436859	down	PROBABLE CONSERVED INTEGRAL MEMBRANE TRANSPORT PROTEIN MMPL8
Rv3399		1.11111	2.16011	0.0480949	up	hypothetical protein
Rv2459		1.05974	2.08456	0.0436859	down	PROBABLE CONSERVED INTEGRAL MEMBRANE TRANSPORT PROTEIN
Rv0696		1.05955	2.08428	0.0436859	down	PROBABLE MEMBRANE SUGAR TRANSFERASE
Rv0972c	fadE12	1.04839	2.06822	0.0421861	down	PROBABLE ACYL-CoA DEHYDROGENASE FADE12
Rv3313c	add	1.04202	2.05911	0.0436859	down	PROBABLE ADENOSINE DEAMINASE ADD (ADENOSINE AMINOHYDROLASE)
Rv2156c	murX	1.03373	2.04731	0.0436859	down	Probable phospho-N-acetylmuramoyl-pentappeptidetransferase MurX
