# Supplementary material for: Mycobacterium tuberculosis Is a Natural Ornithine Aminotransferase (rocD) Mutant and Depends on Rv2323c for Growth on Arginine
Source: PLoS One. 2015 Sep 14;10(9):e0136914. doi: 10.1371/journal.pone.0136914 (PMC4569260; doi:10.1371/journal.pone.0136914)
Supplement: S2 Table — The 13C-excess values correspond to the experiment shown in Fig 5A. 13C-Incorporation by Mtb wild type (Mtb) from arginine into amino acids was determined after 0, 3, 5, and 7 days of growth. Mean values and standard deviations are shown for two independent biological experiments each measured in triplicate. (XLSX) [file pone.0136914.s003.xlsx]

## Sheet: S2 Table
S2 Table. 13C-Excess values of labeled amino acids during growth of Mtb with [U-13C6]arginine. 13C-Incorporation from arginine into amino acids was determined after 0, 3, 5, and 7 days of growth in Mtb wild type (Mtb). Mean values and standard deviations are shown for two independent biological experiments each measured in triplicate.
	Mtb, 0d			Mtb, 3d			Mtb, 5d			Mtb, 7d
Ala	0.000725901	±	0.000794501	0.00254256	±	0.000227585	0.00506842	±	0.000969658	0.0069716	±	0.000611865
Asp	0.000115769	±	0.000163721	0.001847	±	0.00179059	0.0132343	±	0.0050847	0.0367321	±	0.00622446
Glu	0.001477	±	0.000330753	0.007461	±	0.00101318	0.028482	±	0.00297989	0.0622343	±	0.00112785
Gly	0.000362883	±	0.000257628	0.0041479	±	0.000456298	0.00523751	±	0.00133511	0.00607889	±	0.00173213
Leu	0.000868375	±	0.000826038	0.00168239	±	0.00020312	0.00486979	±	0.00200353	0.00368932	±	0.00198106
Ile	9.75271e-05	±	7.54767e-05	0.00083463	±	0.000678114	0.00456399	±	0.00552261	0.0198733	±	0.00354586
Lys	0.00119902	±	0.000798658	0.00392383	±	0.00208776	0.00859998	±	0.000198512	0.0209255	±	0.00287958
Orn*	0.00570428			0.463732	±	0.00560784	0.478214	±	0.000801033	0.477847	±	0.0018827
Phe	0.00155307	±	0.00118603	0.0014572	±	0.000310648	0.00233423	±	0.00048787	0.00334289	±	0.000589381
Pro	0.00355728	±	0.00150031	0.369773	±	0.00957121	0.464213	±	0.00467889	0.497984	±	0.0106412
Ser	0.00192087	±	0.000107325	0.00221844	±	0.000263299	0.00284355	±	0.000620388	0.0041478	±	0.00203002
Thr	0.00656997	±	0.00450825	0.00308165	±	0.00353656	0.00829206	±	0.00572456	0.0264395	±	0.00813653
Tyr	0.00109917	±	0.000198908	0.00166639	±	0.000201523	0.00284878	±	0.000285068	0.00352245	±	0.000496151
Val	0.000174723	±	0.000210481	0.0017781	±	0.000864121	0.00363707	±	0.000767796	0.00552932	±	0.00119209
* ornithine at day 0 was measured once
