# Supplementary material for: Mycobacterium tuberculosis Is a Natural Ornithine Aminotransferase (rocD) Mutant and Depends on Rv2323c for Growth on Arginine
Source: PLoS One. 2015 Sep 14;10(9):e0136914. doi: 10.1371/journal.pone.0136914 (PMC4569260; doi:10.1371/journal.pone.0136914)
Supplement: S3 Table — The 15N-excess values correspond to the experiment shown in Fig 6B. Mtb wild type (Mtb), Rv2323c knockout mutant (Rv2323c-KO), and the Rv2323c knockout mutant complemented with the Rv2323c wild type gene (Compl.) are shown. 15N-Incorporation by bacterial strains from arginine into amino acids was determined after 0, 3, and 5 days of growth. Mean values and standard deviations are shown for two independent biological experiments each measured in triplicate. (XLSX) [file pone.0136914.s004.xlsx]

## Sheet: S3 Table
S3 Table. 15N-Excess data of labeled amino acids during growth of Mtb with [U-15N4]arginine. 15N-Incorporation from arginine into amino acids was determined after 0, 3, and 5 days of growth in Mtb wild type (Mtb). Mean values and standard deviations are shown for two independent biological experiments each measured in triplicate.
	0d									3d									5d
	Mtb			Rv2323c-KO			Compl.			Mtb			Rv2323c-KO			Compl.			Mtb			Rv2323c-KO			Compl.
Ala	0.00535	±	7.07107e-05	0.0031	±	0.0039598	0.0049	±	0.00141421	0.23115	±	0.025668	0.14435	±	0.00403051	0.21505	±	0.0181726	0.33195	±	0.025668	0.2113	±	0.0103238	0.29865	±	0.0443356
Asp	0.0058	±	0.00820244	0.005	±	0.00551543	0.0077	±	0.00169706	0.26315	±	0.0334462	0.16755	±	0.00289914	0.23915	±	0.0262337	0.3649	±	0.0334462	0.23935	±	0.0225567	0.34	±	0.043982
Glu	0.00745	±	0.00544472	0.01015	±	0.00898026	0.0055	±	0.00240416	0.2781	±	0.0217789	0.2054	±	0.00113137	0.2607	±	0.0357796	0.37685	±	0.0217789	0.26845	±	0.0161927	0.34345	±	0.0385373
Gly	0.00185	±	0.00176777	0.00025	±	0.000353553	0.0002	±	0.000282843	0.2348	±	0.0309713	0.1494	±	0.00169706	0.2191	±	0.0282843	0.33805	±	0.0309713	0.2229	±	0.0206475	0.30865	±	0.0432042
Leu	0.00175	±	0.00247487	0.0024	±	0.00339411	0.0016	±	0.00226274	0.2645	±	0.0257387	0.1662	±	0.00367696	0.249	±	0.018809	0.37045	±	0.0257387	0.2477	±	0.0152735	0.3443	±	0.0335169
Ile	0	±	0	0.0006	±	0.000848528	0.0006	±	0.000848528	0.2535	±	0.0250316	0.1587	±	0.00551543	0.23545	±	0.0198697	0.3607	±	0.0250316	0.2367	±	0.0125865	0.33255	±	0.0338704
Lys	0.00275	±	0.000353553	0.00175	±	0.00176777	0.0018	±	0.00169706	0.2174	±	0.0193747	0.1054	±	0.0127279	0.20125	±	0.0146371	0.3351	±	0.0193747	0.1899	±	0.00296985	0.15845	±	0.224082
Phe	0.00045	±	0.000636396	0.0007	±	0.000989949	0.0004	±	0.000565685	0.2669	±	0.0357796	0.17085	±	0.00883883	0.25415	±	0.0266579	0.37495	±	0.0357796	0.24895	±	0.0168999	0.34665	±	0.0366988
Pro	0.0018	±	0.00254558	0.0024	±	0.00339411	0.0024	±	0.00339411	0.3032	±	0.0291328	0.13965	±	0.0111016	0.27935	±	0.0280721	0.39645	±	0.0291328	0.21055	±	0.010253	0.3663	±	0.0398808
Ser	0	±	0	0	±	0	0	±	0	0.23145	±	0.0262337	0.1403	±	0.000707107	0.2148	±	0.0145664	0.33175	±	0.0262337	0.2131	±	0.0123037	0.3064	±	0.0403051
Thr	0.0209	±	0.0124451	0.0257	±	0.0237588	0.02865	±	0.0195869	0.2529	±	0.0328098	0.1554	±	0.00537401	0.2376	±	0.0415779	0.36715	±	0.0328098	0.2348	±	0.0339411	0.33325	±	0.045467
Tyr	0	±	0	0.0012	±	0.00169706	0.0012	±	0.00169706	0.2153	±	0.0145664	0.1279	±	0.00537401	0.2044	±	0.0168291	0.3347	±	0.0145664	0.19975	±	0.0113844	0.29795	±	0.0348604
Val	0.00145	±	0.00162635	0.00015	±	0.000212132	0.00075	±	0.000636396	0.24355	±	0.0325976	0.14935	±	0.00318198	0.22735	±	0.0200111	0.3526	±	0.0325976	0.2298	±	0.0128693	0.3252	±	0.0357796
